# Supplementary material for: Imaging of Acute Abdominopelvic Pain in Pregnancy and Puerperium—Part II: Non-Obstetric Complications
Source: Diagnostics (Basel). 2023 Sep 11;13(18):2909. doi: 10.3390/diagnostics13182909 (PMC10528125; doi:10.3390/diagnostics13182909)
Supplement: Supplementary file 1 [file diagnostics-13-02909-s001.zip]

Archive with 1 entries (1 files):
- diagnostics-2562035-supplementary.pdf
